# Supplementary material for: Global Drinking Water Standards Lack Clear Health-Based Limits for Sodium
Source: Nutrients. 2025 Jun 30;17(13):2190. doi: 10.3390/nu17132190 (PMC12251560; doi:10.3390/nu17132190)
Supplement: Supplementary file 1 [file nutrients-17-02190-s001.zip]

Archive with 1 entries (1 files):
- Table S1. Data extracted for each country on national drinking water standards and socio-demographics.xlsx
