# Supplementary material for: Global Drinking Water Standards Lack Clear Health-Based Limits for Sodium
Source: Nutrients. 2025 Jun 30;17(13):2190. doi: 10.3390/nu17132190 (PMC12251560; doi:10.3390/nu17132190)
Supplement: Supplementary file 1 [file nutrients-17-02190-s001.zip › Table S1. Data extracted for each country on national drinking water standards and socio-demographics.xlsx]

## Sheet: Sheet1
Country	Limit (Max)	Target	Rationale	Document name		Year	Type of document	Regulation type	Responsible Authority	Regional authority	Region	Population*	GDP (WB:2023)	GDP/Capita*	Income class*	Additional References
Afghanistan	200	-	Unknown	Regulation on Water Quality Control and Maintenance - مقرره کنترول و مراقبت کیفیت آب		2016	Ministry Regulation	Mandatory	Ministry of Justice		Asia / South Asia	41454760	17233	415.707	Low-income
Albania	200	-	Indicator	VENDIM Nr. 379, datë 25.5.2016 PËR MIRATIMIN E RREGULLORES “CILËSIA E UJIT TË PIJSHËM”		2016	Ministry Regulation	Mandatory	Council of Ministers	EU aligned (EU candidate)	Europe / Southern Europe	2745970	23547.2	8575.18	Upper-middle-income
Algeria	200	-	Indicator	DÈcret exÈcutif n° 11-125 du 17 Rabie Ethani 1432 correspondant au 22 mars 2011 relatif ‡ la qualitÈ de l'eau de consommation humaine.		2011	Decree	Mandatory	Prime Minister of Algeria		Africa / Northern Africa	46164220	247626	5364.03	Upper-middle-income
Andorra	200	-	Indicator	Decree amending the Regulation laying down technical and sanitary conditions on the control and supply of water for human consumption.		2007	Decree	Mandatory	Government of Andorra		Europe / Southern Europe	80860	3785.07	46810.2	High-income
Angola	No limit	-	NA	Presidential Decree No. 261/11 approving the Regulation on the quality of water.		2011	Decree	Mandatory	President of Angola		Africa / Central Africa	36749910	84824.6	2308.16	Lower-middle-income
Antigua and Barbuda	Unknown	-	NA		Not Found					CARICOM	Americas / Carribbean	93320	2033.09	21786.2	High-income	CARICOM REGIONAL STANDARD Specification for packaged water
Argentina	No limit	-	NA	Artículo 982 - (Resolución Conjunta SCS y SAGyP N° 33/2023)		2023	Regulation	Mandatory	Secretariat for Policies, Regulation and Health Relations and Ministry of Agriculture, Livestock, Fisheries and Food	-	Americas / South America	45538400	646075	14187.5	Upper-middle-income
Armenia	No limit	-	NA	REVISED NATIONAL TARGETS OF ARMENIA IN THE CONTEXT OF THE UNECE- WHO/EUROPE PROTOCOL ON WATER AND HEALTH	Area:	2019	Guideline	Non-mandatory	Water Committee of the Ministry of Territorial Administration and Infrastructure of the Republic of Armenia	EU aligned (Eastern partnership)	Middle East / West Asia	2990900	24085.8	8053.01	Upper-middle-income
Australia	180	20 - for people with hypertension	Palatability (target rationale health)	Australian Drinking Water Guidelines		2024	Guideline	Non-mandatory	National Health and Medical Research Council (Australian Government)	-	Australia and Oceania	26658950	1.72806e+06	64820.9	High-income
Austria	200	-	Indicator	Bundesrecht konsolidiert: Gesamte Rechtsvorschrift für Trinkwasserverordnung		2024	EU Legislation	Mandatory	Federal Minister for Social Security and Generations	EU Member state	Europe / Western Europe	9131760	511685	56033.6	High-income
Azerbaijan	Unknown	-	NA	https://e-standart.gov.az/Standard/Details/94440e88-24fc-4f4b-8035-1ca409c87594	Not Obtained					EU aligned (Eastern partnership)	Middle East / West Asia	10153960	72356.2	7125.91	Upper-middle-income
Bahamas	Unknown	-	NA		Not Found					CARICOM	Americas / Carribbean	399440	14338.5	35896.5	High-income	BAHAMAS NATIONAL STANDARD SPECIFICATION FOR PACKAGED WATER
Bahrain	200	100	Unknown	https://www.ewa.bh/en/Network/Water/Documents/WTD%20water%20standards.pdf	GSO 149:2021 Gulf Technical Regulation · Edition 4 Current Edition · Approved on 01 July 2021 Unbottled drinking water	2014	Regional Standard		GCC Standardization Organization (GSO)	GSO	Middle East / West Asia	1577060	46079.9	29218.8	High-income
Bangladesh	200	-	Unknown	Water Quality Parameters Bangladesh Standards		2019	Ministry Regulation	Mandatory	Department of Public Health Engineering (DPHE)	-	Asia / South Asia	171466990	437415	2551.02	Lower-middle-income
Barbados	50	-	Health	Barbados Water Authority Standards of Service 2018-2020		2017	Bureau	Mandatory	Barbados Water Authority	CARICOM	Americas / Carribbean	282340	6720.73	23803.7	High-income
Belarus	200	-	Health	Decree the Chief Sanitary Inspector validating Sanitary rules and regulations No. 10-124 related to the hygienic requirements for water quality in centralized drinking water supply systems.		2002	Decree	Mandatory	Chief Sanitary Inspector - Ministry of Health	EU aligned (Eastern partnership)	Europe / Eastern Europe	9178300	71857.4	7829.05	Upper-middle-income
Belgium	200	-	Indicator	Directive (EU) 2020/2184 of the European Parliament and of the Council of 16 December 2020 on the quality of water intended for human consumption (recast) (Text with EEA relevance)		2020	EU Legislation	Mandatory	Federal Agency for the Safety of the Food Chain (FASFC) (Belgian Government)	EU Member state	Europe / Western Europe	11787420	644783	54700.9	High-income
Belize	No limit	-	NA	Federal Agency for the Safety of the Food Chain (FASFC)		2002	Bureau	Mandatory	Belize Bureau of Standards (BBS) (Belize Government)	CARICOM	Americas / Central America	411110	3066.85	7459.93	Upper-middle-income
Benin	No limit	-	NA	Décret nº 2001-094 fixant les normes de qualité de l'eau potable en République de Bénin.		2001	Decree	Mandatory	President of the republic, head of government	-	Africa / Western Africa	14111030	19676	1394.37	Lower-middle-income
Bhutan	No limit	-	NA	Water Quality Standards 2018		2018	Ministry Regulation	Mandatory	National Environment Commission Secretariat (NECS) (Bhutan Government)	-	Asia / South Asia	786380	2898.23	3685.53	Lower-middle-income
Bolivia	200	-	Health	Compendio Normativo sobre Calidad de Agua papa Consumo Humano		2018	Ministry Regulation	Mandatory	Ministry of Environment and Water (Ministerio de Medio Ambiente y Agua) of Bolivia	-	Americas / South America	12244160	45135.4	3686.28	Lower-middle-income
Bosnia and Herzegovina	200	-	Indicator	Regulation on health safety of drinking water.		2010	Ministry Regulation	Mandatory	Ministry of Health, Government fo Bosnia and Herzegovina	EU aligned (EU candidate)	Europe / Southern Europe	3185070	27514.8	8638.67	Upper-middle-income
Botswana	200	-	Unknown	BOS 32:2015 ed3 P376.20 Drinking Water – Specification	Value obtained from WHO	2015	Bureau	Mandatory	Botswana Bureau of Standards (BOBS)		Africa / Southern Africa	2480240	19396.1	7820.24	Upper-middle-income
Brazil	200	-	Palatability	PORTARIA GM/MS Nº 888, DE 4 DE MAIO DE 2021		2021	Ministry Regulation	Mandatory	Ministry of Health, Government of Brazil	-	Americas / South America	211140730	2.17367e+06	10294.9	Upper-middle-income
Brunei Darussalam	Unknown	-	NA	Water Action Hub | Country: Brunei Darussalam					Public Works Department (PWD) under the Ministry of Development	WHO	Asia / Southeast Asia	458950	15128.3	32962.8	High-income	Public Works Department - Water Quality Monitoring Program
Bulgaria	200	-	Indicator	Regulation No. 9 on the quality of water intended for drinking and household purposes.		2001	Ministry Regulation	Mandatory	Ministry of Health of Bulgaria	EU Member state	Europe / Eastern Europe	6446,60	102408	15885.5	High-income
Burkina Faso	200	-	Palatability	Arrêté conjoint n° 0019/MAHRH/MS du 05 avril 2005		2005	Decree	Mandatory	Ministry of Agriculture, Hydraulic Resources and Fisheries and the Ministry of Health of Burkina Faso		Africa / Western Africa	23025780	20324.6	882.69	Low-income
Burundi	200	-	Indicator	DEAS 12: 2022 ICS 13.060.20 EAC 2022 Fourth Edition 2022 DRAFT EAST AFRICAN STANDARD Potable water — Specification	GTBTN22BDI271.pdf	2022	Regional Standard	Mandatory	Burundi Bureau of Standards and Quality Control (BBN)	EAC	Africa / Eastern Africa	13689450	2642.16	193.007	Low-income
Cabo Verde	150	-	Indicator	Decree No. 5/2017 regulating the criteria and standards that define the essential requirements for the quality of water intended for human consumption.		2017	Decree	Mandatory	Government of Cabo Verde		Africa / Western Africa	522330	2533.82	4850.99	Lower-middle-income
Cambodia	250	except in coastal areas. Was previously 200	Unknown	Cambodian Water Quality Standards		2016	Ministry Regulation	Mandatory	MINISTRY OF INDUSTRY MINES AND ENERGY		Asia / Southeast Asia	17423880	42335.7	2429.75	Lower-middle-income
Cameroon	Unknown	-	NA		Not Found						Africa / Central Africa	28097760	49279.4	1753.86	Lower-middle-income
Canada	200	20 for people on low-sodium diet	Palatability (target rationale health)	Guidelines for Canadian Drinking Water Quality		2025	Guideline	Non-mandatory	Health Canada (Government of Canada)	-	Americas / North America	40097760	2.14247e+06	53431.2	High-income
Central African Republic	200	-	Palatability	REPUBLIQUE CENTRAFRICAINE PRESIDENCE DE LA REPUBLIQUE	Follows WHO guidelines			Guideline	Ministers in charge of Water and Public Health	WHO	Africa / Central Africa	5152420	2555.49	495.979	Low-income
Chad	200	-	Indicator	Décret n°615/PR/PM/ME/2010 du 2 août 2010 portant définition nationale de l’eau potable au Tchad		2010	Decree	Mandatory	Ministry of Water and the Ministry of Public Health		Africa / Central Africa	19319060	13149.3	680.64	Low-income
Chile	No limit	-	NA	MODIFICA EL DECRETO Nº 735, DE 1969, REGLAMENTO DE LOS SERVICIOS DE AGUA DESTINADOS AL CONSUMO HUMANO		2007	Decree	Mandatory	Ministry of Health and the Subsecretariat of Public Health in Chile		Americas / South America	19658830	335533	17067.8	High-income
China	200	-	Indicator	National Standard of the People’s Republic of China GB 5749-2022 Replaces GB 5749-2006 Standards for Drinking Water Quality	https://apps.fas.usda.gov/newgainapi/api/Report/DownloadReportByFileName?fileName=National%20Standard%20for%20Drinking%20Water%20Quality%20Released_Beijing_China%20-%20People%27s%20Republic%20of_CH2023-0094#:~:text=4.1%20Quality%20of%20drinking%20water,the%20requirements%20of%20Table%202.	2022	Ministry Regulation	Mandatory	Ministry of Health of the People's Republic of China		Asia / East Asia	1410710000	1.77948e+07	12614.1	Upper-middle-income
Taiwan, China	No limit	-	NA	Drinking Water Quality Standards		2024	Ministry Regulation	Mandatory	Ministry of Environment in Taiwan		Asia /East Asia
Colombia	No limit	-	NA	RESOLUCION 2115 DE 2007		2007	Ministry Regulation	Mandatory	Ministry of Social Protection and the Ministry of Environment, Housing, and Territorial Development in Colombia		Americas / South America	52321150	363494	6947.36	Upper-middle-income
Comoros	No limit	-	NA	CODE DE L'EAU LOI N° 94-037 DU 21 DÉCEMBRE 1994 PORTANT CODE DE L'EAU		1994	Legislation	Mandatory	Government of Comoros		Africa / Eastern Africa	850390	1352.38	1590.31	Lower-middle-income
Congo, Democratic Republic	Unknown	-	NA		Not Found					EAC	Africa / Central Africa	105789730	66383.3	627.502	Low-income
Congo, Republic	Unknown	-	NA		Not Found						Africa / Central Africa	6182890	15321.1	2477.98	Lower-middle-income
Cook Islands	200	-	Unknown	Cook Islands Drinking Water Standards - 1st Edition 2019	Value obtained from WHO	2019	Ministry Regulation	Guideline	Cook Islands Ministry of Health	WHO	Australia and Oceania					CookIslandsNationalWaterPolicy2016.pdf
Costa Rica	200	25	Health	Decreto Nº 38924-S ─ Reglamento para la calidad del agua potable.		2015	Ministry Regulation	Mandatory	Ministry of Health in Costa Rica		Americas / Central America	5105520	86497.9	16942	Upper-middle-income
Cote d’Ivoire	Unknown	-	NA		Not Found						Africa / Western Africa	31165650	78875.5	2530.85	Lower-middle-income
Croatia	200	-	Indicator	Regulation on compliance parameters, methods of analysis and monitoring of water intended for human consumption.		2023	EU Legislation	Mandatory	Ministry of Health of Croatia	EU Member state	Europe / Southern Europe	3859690	84393.8	21865.4	High-income
Cuba	200	-	Palatability	NC 827: 2010 NORMA CUBANA. Obligatoria AGUA POTABLE REQUISITOS SANITARIOS. Drinking water Sanitary requirements		2010	Bureau	Mandatory	Oficina Nacional de Normalización (NC) of Cuba (Cuban Government)		Americas / Carribbean	11019930	107352	9741.6	Upper-middle-income
Cyprus	200	-	Indicator	Quality of Water for Human Consumption (Monitoring and Control) Law, 2001 (Law No. 87(I)/2001).		2001	Legislation	Mandatory	Ministry of Health in Cyprus	EU Member state	Europe / Southern Europe	1322980	33886.9	25614.1	High-income
Czech Republic	200	-	Palatability	Decree no. 252/2004 laying down potable water and warm water requirements and regulating check frequency.		2004	Decree	Mandatory	Ministry of Agriculture	EU Member state	Europe / Eastern Europe	10864040	343208	31591.2	High-income
Denmark	175	-	Indicator	Order No. 1023 on water quality and supervision of water supply systems.		2023	EU Legislation	Mandatory	Ministry of Environment in Denmark	EU Member state	Europe / Northern Europe	5946950	407092	68453.9	High-income
Djibouti	200	-	Indicator	Decret n2001-0010/PR/MCIA Reglementation des eaux conditionnees destinees a la consommation humaine		2001	Decree	Mandatory	President of the Republic of Djibouti		Africa / Eastern Africa	1152940	4098.53	3554.85	Lower-middle-income
Dominica	Unknown	-	NA		Not Found					CARICOM	Americas / Carribbean	66510	653.99	9832.96	Upper-middle-income
Dominican Republic	200	-	Indicator	Decreto N⁰ 42-05 que establece el Reglamento de Aguas para Consumo Humano		2005	Decree	Mandatory	President of the Dominican Republic		Americas / Carribbean	11331260	121444	10717.6	Upper-middle-income
Ecuador	No limit	-	NA	NORMA TÉCNICA ECUATORIANA NTE INEN 1108:2014 AGUA POTABLE. REQUISITOS		2014	Bureau	Mandatory	Servicio Ecuatoriano de Normalización (INEN)		Americas / South America	17980080	118845	6609.81	Upper-middle-income
Egypt	200	-	Palatability	ES 1588 (2005) (Arabic): POTABLE BOTTLED NATURAL MINERAL WATER		2005	Bureau	Mandatory	Egyptian Organization for Standardization and Quality (EOS)		Middle East / Northern Africa	114535770	396002	3457.46	Lower-middle-income
El Salvador	200	-	Indicator	Norma salvadoreña obligatoria NSO 13.07.01:08.: agua, agua potable (segunda actualización).		2009	Standard	Mandatory	Defensoría del Consumidor in El Salvador		Americas / Central America	6309620	34015.6	5391.07	Upper-middle-income
Equatorial Guinea	Unknown	-	NA		Not Found						Africa / Central Africa	1847550	12337.5	6677.79	Upper-middle-income
Eritrea	Unknown	-	NA		Not Found						Africa / Eastern Africa	3470390	2065	595.034	Low-income
Estonia	200	-	Indicator	Joogivee kvaliteedi- ja kontrollinõuded ja analüüsimeetodid ning tarbijale teabe esitamise nõuded 1 [RT I, 15.03.2023, 2 - jõust. 18.03.2023]		2023	EU Legislation	Mandatory	Minister of Social Affairs	EU Member state	Europe / Northern Europe	1370290	41291.2	30133.2	High-income
Eswatini	Unknown	-	NA		Not Found						Africa / Southern Africa	1230510	4442.88	3610.6	Lower-middle-income	Formulation of Drinking Water Regulations | WaterAid Eswatini
Ethiopia	200	-	Palatability	Compulsory Ethiopian Standard First Edition 2013: Drinking Water - Specifications		2013	Bureau	Mandatory	Ethiopian Standards Agency (ESA)		Africa / Eastern Africa	128691690	163698	1272.02	Low-income
Fiji	200	-	Palatability	Fiji National Drinking-water Standards 2011		2011	Bureau	Mandatory	Water Authority of Fiji and the Ministry of Infrastructure and Meteorological Services		Australia and Oceania	924140	5442.05	5888.77	Upper-middle-income
Finland	200	-	Indicator	Decree of the Ministry of Social Affairs and Health on the quality of household water and its monitoring, as well as on risk management regarding building water installations (No. 1352 of 2015).		2023	EU Legislation	Mandatory	Ministry of Social Affairs and Health	EU Member state	Europe / Northern Europe	5583910	295532	52925.7	High-income
France	200	-	Palatability	Arrêté du 11 janvier 2007 relatif aux limites et références de qualité des eaux brutes et des eaux destinées à la consommation humaine mentionnées aux articles R. 1321-2, R. 1321-3, R. 1321-7 et R. 1321-38 du code de la santé publique		2022	EU Legislation	Mandatory	Ministry of Health	EU Member state	Europe / Western Europe	68287490	3.05183e+06	44690.9	High-income
Gabon	No limit	-	NA	REPUBLIQUE GABONAISE MINISTERE DE LA SANTE, DES AFFAIRES SOCIALES, DE LA SOLIDARITE ET DE LA FAMILLE Normes du secteur de la santé		2011	Ministry Regulation	Mandatory	MINISTRY OF HEALTH, SOCIAL AFFAIRS, SOLIDARITY AND FAMILY		Africa / Central Africa	2484790	19388.4	7802.83	Upper-middle-income
Gambia	200	-	Unknown	Common Guidelines on Minimum Quality of Service Standards for Water and Sanitation.		2008	Bureau	Mandatory	Gambia Public Utilities Regulatory Authority (PURA)		Africa / Western Africa	2697840	2396.11	888.159	Low-income
Georgia	200	-	Indicator	Government of Georgia Ordinance No 58 January 15, 2014 Tbilisi On the Approval of the Technical Regulations for Drinking Water		2014	Ordinance	Mandatory	Prime Minister and Government of Georgia	EU aligned (Eastern partnership)	Europe / Eastern Europe	3715480	30777.8	8283.68	Upper-middle-income
Germany	200	-	Indicator	Verordnung über die Qualität von Wasser für den menschlichen Gebrauch (Trinkwasserverordnung - TrinkwV)		2023	EU Legislation	Mandatory	Federal Ministry of Health	EU Member state	Europe / Western Europe	83280000	4.5257e+06	54343.2	High-income
Ghana	No limit	-	NA	DRAFT GHANA STANDARD DGS 175:2021 Water Quality – Specification for drinking water		2021	Bureau	Mandatory	Ghana Standards Authority (GSA)		Africa / Western Africa	33787910	76370.4	2260.29	Lower-middle-income
Greece	200	-	Indicator	Ποιότητα νερού ανθρώπινης κατανάλωσης σε συμμόρφωση προς τις διατάξεις της Οδηγίας 98/83/ΕΚ του Συμβουλίου της Ευρωπαϊκής Ένωσης, της 3ης Νοεμβρίου 1998 όπως τροποποιήθηκε με την Οδηγία (ΕΕ) 2015/1787		2017	Ministry Regulation	Mandatory	Multiple ministries of Greece	EU Member state	Europe / Southern Europe	10405590	243298	23381.5	High-income
Grenada	Unknown	-	NA	GDS 71:2020 – Specification for Packaged Water	Not obtained	2020	Bureau	Mandatory	The Minister of Trade, Industry, Co-operatives and Caricom Affairs	CARICOM	Americas / Carribbean	117080	1316.73	11246.4	Upper-middle-income
Guatamala	No limit	-	NA	Norma Guatemalteca Obligatoria Agua Ptable 2003		2003	Ministry Regulation	Mandatory	Departamento de Regulación de los Programas de Salud y Ambiente (DRPSA) in Guatemala		Americas / Central America	18124840	104450	5762.82	Upper-middle-income
Guinea	Unknown	-	NA		Not found						Africa / Western Africa	14405470	22199.4	1541.04	Lower-middle-income
Guinea-Bissau	Unknown	-	NA		Not found						Africa / Western Africa	2153340	2048.35	951.243	Low-income
Guyana	Unknown	-	NA		Not found					CARICOM	Americas / South America	826350	17159.5	20765.4	High-income
Haiti	No limit	-	NA	DIRECTIVE TECHNIQUE		2013	Bureau	Mandatory	Direction Nationale de l'Eau Potable et de l'Assainissement (DINEPA)	CARICOM	Americas / Carribbean	11637400	19850.8	1705.78	Lower-middle-income
Honduras	200	25	Indicator	Reglamento de Calidad del Servicio de Agua Potable y Alcantarillado Sanitario		2005	Bureau	Mandatory	ENTE REGULADOR DE LOS SERVICIOS DE AGUA POTABLE Y SANEAMIENTO (ERSAPS)		Americas / Central America	10644850	34400.5	3231.66	Lower-middle-income
Hungary	200	-	Indicator	5/2023. (I. 12.) Government Decree on the quality requirements of drinking water and the inspection procedure.		2023	EU Legislation	Mandatory	National Public Health Center (Nemzeti Népegészségügyi Központ - NNK) in Hungary	EU Member state	Europe / Eastern Europe	9592190	212389	22141.9	High-income
Iceland	200	-	Health	No. 536/2001 Version in force from 1 June 2018 (Dated document 25 Jan. 2024) REGULATION about drinking water.		2018	Ministry Regulation	Mandatory	Ministry for the Environment and Natural Resources	EU aligned (EEA member)	Europe / Northern Europe	393350	31325.1	79636.8	High-income
India	No limit	-	NA	IS 10500 : 2012 Indian Standard DRINKING WATER — SPECIFICATION ( Second Revision )		2012	Bureau	Non-mandatory	Bureau of Indian Standards (BIS)	-	Asia / South Asia	1438069600	3.56755e+06	2480.79	Lower-middle-income
Indonesia	200	-	Unknown	PERATURAN MENTERI KESEHATAN REPUBLIK INDONESIA TENTANG PERSYARATAN KUALITAS AIR MINUM NO 492/MENKES/PER/IV/2010		2010	Ministry Regulation	Non-mandatory	MINISTER OF HEALTH REPUBLIC OF INDONESIA	-	Asia / Southeast Asia	281190070	1.37117e+06	4876.31	Upper-middle-income
Iran	200	-	Unknown	Iranian Drinking Water Standards		2013	Bureau	Mandatory	Institute of Standards and Industrial Research of Iran		Middle East / West Asia	90608710	404626	4465.64	Upper-middle-income
Iraq	200	-	Palatability	Iraqi Drinking Water Quality Standards (IQS 417/ 2009		2009	Bureau	Mandatory	Ministry of Water Resources (MoWR)		Middle East / West Asia	45074050	250843	5565.13	Upper-middle-income
Ireland	200	-	Indicator	Drinking Water Parameters Microbiological, Chemical and Indicator Parameters in the 2014 Drinking Water Regulations 2014		2014	Bureau	Mandatory	Environmental Protection Agency of Ireland	EU Member state	Europe / Northern Europe	5307600	551395	103888	High-income
Israel	No limit	-	NA	The Public Health Regulations (Sanitary Quality of Drinking Water and Drinking Water Facilities), 5773-2013		2013	Ministry Regulation	Mandatory	Ministry of Health		Middle East / West Asia	9756600	513611	52642.4	High-income
Italy	200	-	Indicator	DECRETO LEGISLATIVO 2 febbraio 2001, n. 31. Attuazione della direttiva 98/83/CE relativa alla qualità delle acque destinate al consumo umano		2001	Legislation	Mandatory	President of the Republic of Italy	EU Member state	Europe / Southern Europe	58933470	2.30094e+06	39043	High-income
Jamaica	Unknown	(surface water / ground water)	NA		Not found				Bureau of Standards Jamaica (BSJ)	CARICOM	Americas / Carribbean	2839790	19423.4	6839.72	Upper-middle-income	NWC DJS 370_ 2023 Draft Jamaican Standard Specification for ambient freshwater and marine water quality.pdf
Japan	200	-	Palatability	Water Quality Standards and Criteria (51 Items)		2020	Ministry Regulation	Mandatory	Ministry of the Environment in Japan		Asia / East Asia	124516650	4.20449e+06	33766.5	High-income
Jordan	300	200	Palatability	Annex-A-1-Technical-Regulation-of-Jordan-Standards-and-Metrology-Organization.pdf		2015	Bureau	Mandatory	Jordan Standards and Metrology Organization (JSMO)		Middle East / West Asia	11439210	50967.5	4455.51	Lower-middle-income
Kazakhstan	200	-	Indicator	Sanitary and Epidemiological Requirements for Water Sources, Water Intake Sites for Domestic and Drinking Purposes, Domestic and Drinking Water Supply and Places of Cultural and Domestic Water Use and Safety of Water Bodies		2015	Ministry Regulation	Mandatory	Ministry of National Economy of the Republic of Kazakhstan		Asia / Central Asia	20330100	262642	12918.9	Upper-middle-income
Kenya	200	-	Palatability	KENYA STANDARD KS EAS 12: 2014 ICS 13.060.20 Potable water — Specification		2014	Bureau	Mandatory	Water Services Regulatory Board (WASREB)	EAC	Africa / Eastern Africa	55339000	108039	1952.3	Lower-middle-income
Kiribati	200	-	Palatability	https://www.who.int/publications/i/item/9789240023642	Follows WHO guidelines			Guideline		WHO	Australia and Oceania	132530	279.21	2106.77	Lower-middle-income	59-National Water Resources Policy (approved by Cabinet), Water for Healthy Communities, Environments and Sustainable Development, November 2008
Korea, Democratic People’s Republic (North Korea)	Unknown	-	NA		Not Found						Asia /East Asia	26418200			Low-income
Korea, Republic (South Korea)	No limit	-	NA	Water Quality Standards for drinking water in Korea (60 Items)		2016	Bureau	Mandatory	Busan Water Authority		Asia /East Asia	51712620	1.71279e+06	33121.4	High-income
Kosovo	200	-	Indicator	Water Drinking Quality Administrative Instruction 16/2012		2012	Ministry Regulation	Mandatory	Ministry of Health of Kosovo	EU aligned (EU candidate)	Europe / Southern Europe	1756370	10468.2	5960.15	Upper-middle-income
Kuwait	200	-	Indicator	Decree No.12 of 2017 issuing the Executive Regulations for the Protection of the Aquatic and Coastal Environment from Pollution | AMP EID		2017	Decree	Mandatory	Kuwait Environment Public Authority (KEPA)	GSO	Middle East / West Asia	4853420	163705	33729.8	High-income
Krygyzstan	200	-	Health	Sanitary-Epidemiological Rules and Norms SanPiN 2.1.4.002-03		2004	Ministry Regulation	Mandatory	Chief State Sanitary Doctor of Kyrgyzstan		Asia / Central Asia	7099750	13987.6	1970.16	Lower-middle-income
Lao, Peoples Democratic Republic	200	-	Unknown	National Regulation on Water Quality Standard Management for Drinking and Domestic Use		2009	Ministry Regulation	Mandatory	Water Resources and Environment Administration (WREA)		Asia / Southeast Asia	7664990	15843.2	2066.95	Lower-middle-income
Latvia	200	-	Indicator	Regulation No. 671 Adopted 14 November 2017 Mandatory Harmlessness and Quality Requirements for Drinking Water, and the Procedures for Monitoring and Control Thereof		2017	Legislation	Mandatory	Cabinet of the Republic of Latvia	EU Member state	Europe / Northern Europe	1877440	42247.8	22502.9	High-income
Lebanon	150	-	Indicator	Water Code of Lebanon		1996	Ministry Regulation	Mandatory	Ministry of Public Health of Lebanon		Middle East / West Asia	5773490	20992.4	3636	Lower-middle-income
Lesotho	Unknown	-	NA		Not Found						Africa / Southern Africa	2311470	2117.96	916.283	Lower-middle-income
Liberia	Unknown	-	NA		Not found						Africa / Western Africa	5493030	4240	771.887	Low-income
Libya	200	-	Indicator	Drinking Water Libyan Specification		2015	Bureau	Mandatory	Libyan National Centre for Standardization and Metrology (LNCSM)		Africa / Northern Africa	7305660	45096.5	6172.81	Upper-middle-income
Liechenstein	200	-	Indicator	Verordnung vom 28. August 2018 über die Abänderung der Trinkwasserverordnung		2018	Ministry Regulation	Mandatory	Office of Environment (Amt für Umwelt) in Liechtenstein	EU aligned (EEA member)	Europe / Western Europe	39850	7361.5	184730	High-income
Lithuania	200	-	Indicator	HN 24:2017 "REQUIREMENTS FOR THE SAFETY AND QUALITY OF DRINKING WATER		2017	Ministry Regulation	Mandatory	Minister of Health of the Republic of Lithuania	EU Member state	Europe / Northern Europe	2871590	79789.9	27786	High-income
Luxembourg	200	-	Indicator	Loi du 23 décembre 2022 relative à la qualité des eaux destinées à la consommation humaine et modifiant la loi modifiée du 19 décembre 2008 relative à l'eau.		2022	EU Legislation	Mandatory	THE GRAND DUCHY OF LUXEMBOURG	EU Member state	Europe / Western Europe	666430	85755	128678	High-income
Madagascar	No limit	-	NA	Décret n° 2004-635 du 15 juin 2004		2004	Ministry Regulation	Mandatory	Ministry of Water in Madagascar		Africa / Eastern Africa	31195930	15790.1	506.159	Low-income
Malawi	Unknown	-	NA	MS 214:2013 DRINKING WATER – SPECIFICATION	Not obtained	2013	Bureau	Mandatory	Malawi Bureau of Standards (MBS)		Africa / Eastern Africa	21104480	12712.1	602.344	Low-income
Malaysia	200	-	Unknown	NATIONAL STANDARD FOR DRINKING WATER QUALITY		2004	Ministry Regulation	Mandatory	Ministry of Health Malaysia		Asia / Southeast Asia	35126300	399705	11379.1	Upper-middle-income
Maldives	200	-	Unknown	SUPPLY WATER QUALITY STANDARD		2021	Bureau	Mandatory	Environmental Protection Agency (EPA) of the Maldives		Asia / South Asia	525990	6590.89	12530.4	Upper-middle-income
Mali	200	-	Palatability	https://www.who.int/publications/i/item/9789240023642	Follows WHO guidelines			Guideline		WHO	Africa / Western Africa	23769130	20661.8	869.27	Low-income
Malta	200	-	Indicator	Water Intended for Human Consumption (Amendment) Regulations, 2017 (L.N. 299 of 2017).		2017	Ministry Regulation	Mandatory	Superintendent of Public Health	EU Member state	Europe / Southern Europe	552750	22328.6	40395.5	High-income
Marshall Islands	No limit	-	NA	Public Water Supply Regulations 1994 REPUBLIC OF THE MARSHALL ISLANDS ENVIRONMENTAL PROTECTION AUTHORITY		1994	Bureau	Mandatory	Republic of the Marshall Islands Environmental Protection Authority (RMIEPA)		Australia and Oceania	38830	259.3	6677.83	Upper-middle-income
Mauritania	Unknown	-	NA		Not Found	2015			Ministry of water and sanitation (MWS)		Africa / Western Africa	5022440	10651.7	2120.82	Lower-middle-income	Normes AEP version finale prov V5	Mauritania State of the Water Reporting, Monitoring & Evaluation Operational Framework and Guidelines
Mauritius	No limit	-	NA	Environment Protection (Drinking Water Standards) Regulations 1996.		1996	Ministry Regulation	Mandatory	Minister of Environment in Mauritius		Africa / Eastern Africa	5022440	14644.5	2915.82	Upper-middle-income
Mexico	No limit	was 200 in 1994	NA	Norma Oficial Mexicana NOM-127-SSA1-2021 – Agua para uso y consumo humano. Limites permisibles de la calidad de agua		2022	Ministry Regulation	Mandatory	Secretaría de Salud (Ministry of Health) in Mexico		Americas / North America	129739760	1.78911e+06	13790	Upper-middle-income
Micronesia, Federated States	Unknown	-	NA		Not Found						Australia and Oceania	112630	460	4084.17	Lower-middle-income
Moldova, Republic	200	-	Indicator	Law No. 182 “On quality of potable water.”		2019	Legislation	Mandatory	Ministry of Health, Labour and Social Protection within the Parliament of the Republic of Moldova	EU aligned (Eastern partnership)	Europe / Eastern Europe	2457780	16539.4	6729.42	Upper-middle-income
Monaco	200	-	Indicator	Ordonnance Souveraine n° 6.696 du 7 décembre 2017 relative à la qualité et à la surveillance de l'eau potable de consommation humaine distribuée.		2017	Legislation	Mandatory	The Prince's Government of Monaco		Europe / Western Europe	38960	9995.35	256554	High-income
Mongolia	No limit	-	NA	MNS 0900:2005 - Environmental Health Protection. Safety. Drinking Water		2005	Bureau	Mandatory	Mongolian Agency for Standardization and Metrology (MASM)		Asia /East Asia	3481140	20325.1	5838.64	Upper-middle-income
Montenegro	200	-	Indicator	Download the regulation with Annex 1 (PDF)		2021	Legislation	Mandatory	Ministry of Agriculture and Rural Development in Montenegro	EU aligned (EU candidate)	Europe / Southern Europe	616180	7530.59	12221.4	Upper-middle-income
Morocco	No limit	-	NA	NM 03-7-001 Norme Marocaine Eau Alimentation		2020	Bureau	Mandatory	Institut Marocain de Normalisation (IMANOR)		Africa / Northern Africa	37712500	144417	3829.42	Lower-middle-income
Mozambique	200	-	Indicator	PUBLICACAO OFICIAL DA REPUBLICA DE MOCAMBIQUE Regulamento sobre a Qualidade da Agua para Consumo Humano		2004	Ministry Regulation	Mandatory	Ministry of Health in Mozambique		Africa / Eastern Africa	33635160	20954.2	622.986	Low-income
Myanmar	200	-	Indicator (not of health significance)	National Drinking Water Quality Standards (NDWQS) Myanmar		2014	Ministry Regulation	Mandatory	Ministry of health		Asia / Southeast Asia	54133800	66757.6	1233.2	Lower-middle-income
Namibia	300	100	Health / Infrastructure	ANNEXURE 1 (Regulations 4, 6 and 37) WATER QUALITY GUIDELINES AND STANDARDS FOR POTABLE WATER		2023	Ministry Regulation	Mandatory	Ministry of Health and Social Services of Namibia		Africa / Southern Africa	2963090	12351	4168.29	Upper-middle-income
Nauru	200	-	Palatability	https://www.who.int/publications/i/item/9789240023642	Follows WHO guidelines			Guideline		WHO	Australia and Oceania	11880	154.17	12977.3	High-income	nau181071.pdf
Nepal	No limit	-	NA	Government of Nepal Notice issued by Ministry of Physical Planning and Works National Drinking Water Quality Standards, 2062		2005	Ministry Regulation	Mandatory	Ministry of Physical Planning and Works		Asia / South Asia	26694610	40908.1	1532.45	Lower-middle-income
Netherlands	200	150	Palatability	wetten.nl - Regulation - Drinking Water Decree - BWBR0030111		2018	Ministry Regulation	Mandatory	Ministry of Infrastructure and Water Management	EU Member state	Europe / Western Europe	17877120	1.15436e+06	64572	High-income
New Zealand	200	-	Palatability	Water Services (Drinking Water Standards for New Zealand) Regulations 2022		2022	Ministry Regulation	Mandatory	Ministry of Health of New Zealand		Australia and Oceania	5223100	252176	48280.8	High-income
Nicaragua	200	-	Indicator	NORMA TÉCNICA OBLIGATORIA NICARAGÜENSE NORMA PARA LA CLASIFICACIÓN DE LOS RECURSOS HÍDRICOS		2000	Ministry Regulation	Mandatory	Ministry of Environment and Natural Resources (MARENA) of Nicaragua		Americas / Central America	6823610	17829.2	2612.87	Lower-middle-income
Niger	No limit	-	NA	Arrêté nº 141/MSP/LCE/DGSP/DS fixant les normes de potabilité des eaux de boisson.		2004	Ministry Regulation	Mandatory	Ministry of Public Health (MSP)		Africa / Western Africa	26159870	16819.2	642.938	Low-income
Nigeria	200	-	Indicator	NIGERIAN INDUSTRIAL STANDARD NIS-554-2015 Nigerian Standard for Drinking Water Quality		2015	Bureau	Mandatory	STANDARDS ORGANISATION OF NIGERIA		Africa / Western Africa	227882950	363846	1596.64	Lower-middle-income
North Macedonia	200	-	Indicator	Правилник за барања за безбедност и квалитет на водата за пиење		2018	Bureau	Mandatory	Food and Veterinary Agency of North Macedonia	EU aligned (EU candidate)	Europe / Southern Europe	1827820	15763.6	8624.27	Upper-middle-income
Norway	200	-	Unknown	Forskrift om vannforsyning og drikkevann (drikkevannsforskriften)		2016	Ministry Regulation	Mandatory	Ministry of Health and Care Services of Norway	EU aligned (EEA member)	Europe / Northern Europe	5519590	485311	87925.2	High-income
Oman	400	200	Palatability	OS 8-2012-E-Unbottled Drinking Water Standard		2012	Bureau	Mandatory	Directorate General for Specifications and Measurements (DGSM) under the Ministry of Commerce and Industry of Oman	GSO	Middle East / West Asia	5049270	108811	21549.8	High-income
Pakistan	No limit	-	NA	National Standards for Drinking Wtaer Quality Pakistan		2008	Ministry Regulation	Mandatory	Government of Pakistan Pakistan Environmental Protection Agency (Ministry of Environment)		Asia / South Asia	247504490	337912	1365.28	Lower-middle-income
Palau	Unknown	-	NA		Not Found						Australia and Oceania	17730	281.85	15896.8	High-income
Palestine	400	200	Health / Palatability	Palestine Standard 41		1997	Bureau	Mandatory	Palestine Standards Institution		Middle East / West Asia	5165770	17420.8	3372.35	Lower-middle-income
Panama	200	-	Indicator	Reglamento Tecnico 23-395-99 Agua, Agua Potable Definiciones y Requistos Generales		1999	Bureau	Mandatory	Ministry of Commerce and Industries of Panama, through its agency, the General Directorate of Standards and Industrial Technology (DGNTI)		Americas / Central America	4458760	83318.2	18686.4	High-income
Papua New Guinea	No limit	-	NA	Environment (Water Quality Criteria) Regulation 2002.		2006	Ministry Regulation	Mandatory	Head of State, acting with, and in accordance with, the advice of the National Executive Council		Australia and Oceania	10389640	30729.2	2957.68	Lower-middle-income
Paraguay	200	-	Palatability	LEY GENERAL DEL MARCO REGULATORIO Y TARIFARIO DEL SERVICIO DE AGUA POTABLE Y ALCANTARILLADO SANITARIO Ley N° 1.614/2000		2000	Ministry Regulation	Mandatory	Ente Regulador de Servicios Sanitarios (ERSSAN) the regulatory authority for water and sanitation services in Paraguay		Americas / South America	6844150	42956.3	6276.35	Upper-middle-income
Peru	200	-	Palatability	Reglamento de la Calidad del Agua para Consumo Humano DS N° 031-2010-SA		2010	Ministry Regulation	Mandatory	Ministry of Health (MINSA) of Peru		Americas / South America	33845620	267603	7906.58	Upper-middle-income
Phillipines	200	-	Palatability	Philippine National Standards for Drinking-water 2017		2017	Bureau	Mandatory	Food and Drug Administration (FDA) of the Philippines		Asia / Southeast Asia	114891200	437146	3804.87	Lower-middle-income
Poland	200	-	Palatability	Rozporządzenie Ministra Zdrowia z dnia 7 grudnia 2017 r. w sprawie jakości wody przeznaczonej do spożycia przez ludzi		2017	Ministry Regulation	Mandatory	Minister of Health of Poland	EU Member state	Europe / Eastern Europe	36687350	809201	22056.7	High-income
Portugual	200	-	Indicator	Decreto-Lei no 152/2017 de 7 de Dezembro Altera o regime da qualidade da água para consumo		2017	Legislation	Mandatory	Council of Ministers of Portugal	EU Member state	Europe / Southern Europe	10578170	289144	27334.1	High-income
Qatar	80	-	Health / Palatability	KAHRAMAA Drinking Water Quality Requirements		2014	Regulation	Mandatory	Qatar Electricity and Water Corporation “KAHRAMAA” Health, Safety and Environment Department	GSO	Middle East / West Asia	2656030	213003	80195.9	High-income
Romania	200	-	Indicator	Ordinance No. 7 regarding the quality of water intended for human consumption.		2023	EU Legislation	Mandatory	Government of Romania	EU Member state	Europe / Eastern Europe	19059480	350776	18404.3	High-income
Russian Federation	200	-	Health	SanPiN 2.1.4.1074-01 "Drinking water. Hygienic requirements for the quality of water from centralized drinking water supply systems. Quality control. Hygienic requirements for ensuring the safety of hot water supply systems".	SanPin 2_1_4_1074-01_ForWater.pdf	2001	Legislation	Mandatory	Chief State Sanitary Doctor - Ministry of Health		Europe / Eastern Europe	143826130	2.02142e+06	14054.6	High-income
Rwanda	200	-	Indicator	Rural Drinking Water Quality Management Framework		2019	Ministry Regulation	Mandatory	Ministry of Infrastructure (MININFRA)	EAC	Africa / Eastern Africa	13954470	14097.8	1010.27	Low-income
Saint Kitts and Nevis	Unknown	-	NA		Not found				CARICOM		Americas / Carribbean	46760	1055.5	22572.7	High-income
Saint Lucia	Unknown	-	NA		Not found				CARICOM		Americas / Carribbean	179280	2430.15	13555.1	Upper-middle-income
Saint Vincent and the Grenadines	Unknown	-	NA		Not found				CARICOM		Americas / Carribbean	101320	1065.96	10520.7	Upper-middle-income
Samoa	200	-	Unknown		Value obtained from WHO						Australia and Oceania	216660	938.19	4330.24	Lower-middle-income
San Marino	200	-	Unknown	DECRETO DELEGATO 27 aprile 2012 n.44 Noi Capitani Reggenti la Serenissima Repubblica di San Marino		2012	Decree	Mandatory	Captains Regent (Capitani Reggenti) of the Serene Republic of San Marino		Europe / Southern Europe	33860	1831.7	54096.3	High-income
Saudi Arabia	200	-	Indicator	Unbottled Drinking Water Quality Standards in the Kingdom of Saudi Arabia		2025	Bureau	Mandatory	Saudi Water Authority (SWA)	GSO	Middle East / West Asia	33264290	1.06758e+06	32094	High-income
São Tomé and Príncipe	200	-	Unknown		Value obtained from WHO						Africa / Central Africa	230870	678.98	2940.96	Lower-middle-income
Senegal	200	-	Palatability	https://www.who.int/publications/i/item/9789240023642	Follows WHO guidelines			Guideline		WHO	Africa / Western Africa	18077570	30848.3	1706.44	Lower-middle-income
Serbia	200	-	Indicator	Pravilnik o higijenskoj ispravnosti vode za piće Službeni glasnik SRJ 42/98, 44/99, 28/2019		2019	Ministry Regulation	Mandatory	Ministry of Health of the Republic of Serbia	EU aligned (EU candidate)	Europe / Southern Europe	6623180	81342.7	12281.5	Upper-middle-income
Seychelles	200	-	Indicator	Public Health (Water Examination) Regulations		2012	Ministry Regulation	Guideline value only	Ministry of Health of Seychelles	-	Africa / Eastern Africa	119770	2141.45	17879.7	High-income
Sierra Leone	200	-	Palatability	Statutory Instrument No. 20 of 2019 THE SIERRA LEONE ELECTRICITY AND WATER REGULATORY COMMISSION (ACT NO 13 OF 2011) THE WATER (QUALITY OF SUPPLY) REGULATIONS, 2019	Follows WHO guidelines	2007			Sierra Leone Electricity and Water Regulatory Commission	WHO	Africa / Western Africa	8460510	6411.87	757.859	Low-income
Singapore	No limit	-	NA	Environmental Public Health (Water Suitable for Drinking) (No. 2) Regulations 2019.		2019	Bureau	Mandatory	Singapore Food Agency (SFA)		Asia / Southeast Asia	5917650	501428	84734.2	High-income
Slovakia	200	-	Palatability	Zbierka zakonov c. 496/2010 ktorým sa mení a dopĺňa nariadenie vlády Slovenskej republiky č. 354/2006 Z. z., ktorým sa ustanovujú požiadavky na vodu určenú na ľudskú spotrebu a kontrolu kvality vody určenej na ľudskú spotrebu		2010	Ministry Regulation	Mandatory	Government of Slovakia	EU Member state	Europe / Eastern Europe	5426740	132908	24491.4	High-income
Slovenia	200	-	Indicator	Annex I – Parameters and Limit Values of Parameters" Regulation on the Hygienic Quality of Drinking Water (Pravilnik o higijenskoj ispravnosti vode za piće) in Slovenia		2004	Ministry Regulation	Mandatory	Ministry of Health of the Republic of Slovenia	EU Member state	Europe / Southern Europe	2120460	69148.5	32610.1	High-income
Solomon Islands	200	-	Palatability	https://www.who.int/publications/i/item/9789240023642	Follows WHO guidelines			Guideline		WHO	Australia and Oceania	800000	1633.32	2041.65	Lower-middle-income
Somalia	Unknown	-	NA		Not Found						Africa / Eastern Africa	18358620	10968.5	597.459	Low-income
South Africa	200	-	Palatability	South African National Standards SANS241:2011 Drinking-Water		2011	Bureau	Mandatory	South African Bureau of Standards (SABS)		Africa / Southern Africa	63212380	380699	6022.54	Upper-middle-income
Spain	200	-	Indicator	Royal Decree 3/2023		2023	EU Legislation	Mandatory	Ministry of Health (Ministerio de Sanidad)	EU Member state	Europe / Southern Europe	48347910	1.62009e+06	33509	High-income
Sri Lanka	200	-	Indicator	SLS 614 | PDF | Ammonia | Drinking Water	National Environmental (Ambient Water Quality) Regulations, No. 01 of 2019.	2013	Ministry Regulation	Mandatory	Central Environmental Authority (CEA) of Sri Lanka		Asia / South Asia	22037000	84356.9	3827.96	Lower-middle-income
South Sudan	100	-	Palatability	southern sudan water quality guidelines - Basic Services Fund ...	DEAS 12: 2022 ICS 13.060.20 EAC 2022 Fourth Edition 2022 DRAFT EAST AFRICAN STANDARD Potable water — Specification	2008	Guideline	Guideline value only	Ministry of Water Resources and Irrigation (MWRI) of the Government of Southern Sudan (GOSS)	EAC	Africa / Northern Africa	11483370	11997.8	1044.8	Low-income
Sudan	200	-	Palatability	Sudan Drinking-Water Standard (ICS 13.060.00) is available in the World Health Organization (WHO) Regional Office for the Eastern Mediterranean's compendium		2002	Bureau	Mandatory	Sudanese Standards and Metrology Organization		Africa / Northern Africa	50042790	109266	2183.44	Low-income
Suriname	200	-	Unknown		Value obtained from WHO					CARICOM	Americas / South America	628890	3455.15	5494.05	Upper-middle-income
Sweden	200	100	Indicator	Livsmedelsverkets föreskrifter om ändring i Livsmedelsverkets föreskrifter (SLVFS 2001:30) om dricksvatten		2017	Bureau	Mandatory	Swedish Food Agency (Livsmedelsverket)	EU Member state	Europe / Northern Europe	10536630	584960	55516.8	High-income
Switzerland	200	-	Indicator	Verordnung des EDI über Trinkwasser sowie Wasser in öffentlich zugänglichen Bädern und Duschanlagen		2024	Ministry Regulation	Mandatory	Federal Department of Home Affairs (EDI) and enforced by the Federal Food Safety and Veterinary Office (FSVO)		Europe / Western Europe	8888090	884940	99564.7	High-income
Syrian Arab Republic	200	-	Palatability	Syrian Arab Republic Drinking-water Quality Standards		1994	Ministry Regulation	Mandatory	Ministry of Environment/Higher Council for Environment Safety		Middle East / West Asia	23594620	23622.8	1001.2	Low-income
Tajikistan	200	-	Health	Sanitary Rules and Regulations No. SanPiN 2.1.4.004-07 related to potable water, hygienic requirements for potable water supplied from centralized sources, quality control pf potable water.		2007	Legislation	Mandatory	Chief State Sanitary Doctor of the Republic of Tajikistan, operating under the Ministry of Health and Social Protection		Asia / Central Asia	10389800	12060.6	1160.81	Lower-middle-income
Tanzania, United Republic	200	-	Indicator	WATER AND WASTEWATER QUALITY MONITORING GUIDELINES FOR WATER SUPPLY AND SANITATION AUTHORITIES SECOND EDITION MARCH 2020	DEAS 12: 2022 ICS 13.060.20 EAC 2022 Fourth Edition 2022 DRAFT EAST AFRICAN STANDARD Potable water — Specification	2020	Bureau	Mandatory	Energy and Water Utilities Regulatory Authority (EWURA) of Tanzania	EAC	Africa / Eastern Africa	66617610	79062.4	1186.81	Lower-middle-income
Thailand	No limit	-	NA	Notification of the Department of Health On Criteria for Recommendation of Drinking Water Quality Surveillance, B.E. 2563 (A.D. 2020) .		2020	Ministry Regulation	Mandatory	Department of Health		Asia / Southeast Asia	71702430	514969	7182.03	Upper-middle-income
Timor-Leste	Unknown	-	NA		Not Found						Asia / Southeast Asia	1384290	2079.92	1502.52	Lower-middle-income
Togo	200	-	Palatability	PROJET DE NORMES TOGOLAISES DE QUALITE POUR L’EAU DE BOISSON		2015	Guideline	Guidelines	Ministry of Water and Sanitation of Togo, in collaboration with the Food and Agriculture Organization (FAO) of the United Nations	-	Africa / Western Africa	9304340	9171.26	985.697	Low-income
Tonga	200	-	Palatability	https://www.who.int/publications/i/item/9789240023642	Follows WHO guidelines			Guideline		WHO	Australia and Oceania	104600	518.18	4953.92	Upper-middle-income
Trinidad and Tobago	Unknown	-	NA		Not Found					CARICOM	Americas / Carribbean	1367510	27372.3	20016.2	High-income
Tunisia	No limit	-	NA	Project of Tunisian Standard PTS 14.09 (1993)		1993	Bureau	Mandatory	National Institute of Standardization and Industrial Property		Africa / Northern Africa	12200430	48529.6	3977.7	Lower-middle-income
Turkiye	200	-	Indicator	İÇME SUYU TEMİN EDİLEN SULARIN KALİTESİ VE ARITILMASI HAKKINDA YÖNETMELİK		2019	Ministry Regulation	Mandatory	Ministry of Agriculture and Forestry (Tarım ve Orman Bakanlığı)	EU aligned (EU candidate)	Middle East / West Asia	85325960	1.11825e+06	13105.7	Upper-middle-income
Turkmenistan	Unknown	-	NA		Not Found						Asia / Central Asia	7364440	60628.9	8232.65	Upper-middle-income
Tuvalu	200	-	Palatability	https://www.who.int/publications/i/item/9789240023642	Follows WHO guidelines			Guideline		WHO	Australia and Oceania	9820	62.28	6342.16	Upper-middle-income
Uganda	200	-	Indicator	Uganda Standard for Potable Water (US EAS 12: 2014). | InforMEA		2014	Bureau	Mandatory	Uganda National Bureau of Standards (UNBS)	EAC	Africa / Eastern Africa	48656600	48769	1002.31	Low-income
Ukraine	200	-	Health	Про затвердження Державних саніт... | від 12.05.2010 № 400		2010	Ministry Regulation	Mandatory	Ministry of Health of Ukraine	EU aligned (Eastern partnership)	Europe / Eastern Europe	37732840	178757	4737.44	Upper-middle-income
United Arab Emirates	150	-	Indicator	The Water Quality Regulations (Fourth Edition)		2014	Bureau	Mandatory	The Regulation and Supervision Bureau for the water, wastewater and electricity sector in the Emirate of Abu Dhabi	GSO	Middle East / West Asia	10483750	514130	49040.7	High-income
United Kingdom	200	-	Indicator	The Water Supply (Water Quality) Regulations 2018		2018	Legislation	Mandatory	Welsh Statutory Regulations		Europe / Northern Europe	68350000	3.38085e+06	49463.9	High-income
United States of America	No limit - target	30-60 general and 20 mg/L for people on low-sodium diet	Target - Palatability / Health	National Primary Drinking Water Regulations | US EPA	Drinking Water Advisory: Consumer Acceptability Advice and Health Effects Analysis on Sodium, February 2003.	2024	Bureau	Mandatory	U.S. Environmental Protection Agency (EPA) under the Safe Drinking Water Act (SDWA)		Americas / North America	334914900	27720709	82769.4	High-income
Uruguay	200	-	Indicator	Agua potable - Requisitos, Instituto Uruguayo de Normas Tecnicas 833:2008		2008	Bureau	Mandatory	Instituto Uruguayo de Normas Técnicas (UNIT)		Americas / South America	3388080	77240.8	22797.8	High-income
Uzbekistan	No limit	-	NA	Главный государственный санитарный врач Республики Узбекистан НИЯЗМАТОВ Б.И. 01.06.2006 г., № 0211-06		2006	Legislation	Mandatory	Chief State Sanitary Doctor of the Republic of Uzbekistan, a role within the Ministry of Health of the Republic of Uzbekistan		Asia / Central Asia	35652310	101592	2849.51	Lower-middle-income
Vanuatu	Unknown	-	NA		Not found						Australia and Oceania	320410	1126.31	3515.21	Lower-middle-income
Venezuala	200	-	Palatability	GACETA OFICIAL DE LA REPÚBLICA DE VENEZUELA 13 de febrero de 1.998 Número 36.395 MINISTERIO DE SANIDAD Y ASISTENCIA SOCIAL NUMERO S.G.-018-98 11 DE 02 DE 1.998 187° Y 138°		1998	Ministry Regulation	Mandatory	Ministry of Health and Social Assistance (Ministerio de Sanidad y Asistencia Social)		Americas / South America	28300850	482359	17044	Not classified
Viet Nam	200	-	Palatability	QCVN 01:2009/BYT QUY CHUẨN KỸ THUẬT QUỐC GIA VỀ CHẤT LƯỢNG NƯỚC ĂN UỐNG		2009	Ministry Regulation	Mandatory	Ministry of Health		Asia / Southeast Asia	100352190	429717	4282.09	Lower-middle-income
Yemen	400	200	Indicator	https://www.mercycorps.org/sites/default/files/2020-07/Annex%20B-%202%20Water%20Quality%20Parameters.pdf		2020		Guideline			Middle East / West Asia	39390800	21420.8	543.802	Low-income
Zambia	200	-	Indicator	Drinking Water Quality Specification - Zambian Standard (First | Course Hero		2010	Bureau	Mandatory	Zambia Bureau of Standards (ZABS)		Africa / Eastern Africa	20723970	27578	1330.73	Lower-middle-income
Zimbabwe	Unknown	-	NA		Not found						Africa / Eastern Africa	16340820	35231.4	2156.03	Lower-middle-income
											WORLD TOTAL	8061876000
											No limit	2400383970
											Any limit	4774683910
											unknown	312402330
